# Supplementary material for: Basecalling-free resistance gene identification using a hybrid transformer in raw nanopore signals
Source: Front Microbiol. 2026 Feb 18;17:1748934. doi: 10.3389/fmicb.2026.1748934 (PMC12957220; doi:10.3389/fmicb.2026.1748934)
Supplement: Supplementary file 1 [file Table_1.xlsx]

## Sheet: Suppl. Tab S1
Supplementary Table S1
BLAST algorithm thresholds
gene class	maximum bitscore (-)	bitscore threshold (%)	gene length (bp)	minimum match length (%)
blaSHV	1563	85.35	861	89.43
blaOXA	1530	85.16	831	88.57
aac(3)	1580	87.91	861	91.64
aph(6)-Id	1546	87.71	837	89.84
aph(3'')-Ib	1474	89.76	804	93.66
OqxA	2117	81.44	1176	85.88
OqxB	5618	89.82	3157	92.66
tetA	2206	80.37	1200	84.58
tetD	2189	79.40	1185	83.29
fosA	749	79.17	420	80.95

## Sheet: Suppl. Tab S2
Supplementary Table S2
Strain‑level summary of total number of reads and reads with resistance genes
strain	total reads (-)	reads with resistance gene (-)	blaSHV	blaOXA	aac(3)	aph(6)-Id	aph(3'')-Ib	OqxA	OqxB	tetA	tetD	fosA
KP866	180395	382	47	31	78	37	43	59	31	0	0	56
KP682	229907	1033	82	87	130	92	103	147	82	176	0	134
KP1743	168730	463	57	46	0	89	77	85	41	0	0	68
KP1817	112306	179	20	29	0	37	34	26	11	0	0	22
KP1267	221946	715	90	82	0	101	102	111	49	126	0	54
KP1389	174112	395	51	0	0	68	78	99	52	0	0	47
KP1344	113561	235	45	0	0	26	24	74	37	0	0	29
KP1290	220599	525	65	0	0	108	102	119	69	2	0	60
KP1226	144177	463	61	0	0	79	75	102	41	0	0	105
KP1526	235656	1668	278	101	179	155	157	173	82	184	187	172
KP1613	173948	961	195	69	90	89	97	73	44	114	107	83
KP1726	138731	936	150	47	64	69	71	120	61	115	136	103
KP1859	170565	902	154	61	80	68	77	100	45	95	121	101
KP1895	57577	285	32	24	31	28	29	33	26	43	0	39
KP1818	57468	158	32	0	0	0	0	53	23	0	0	50
KP1153	204700	598	63	48	64	49	60	85	34	101	0	94
KP1588	6692	2	0	0	0	0	0	0	0	0	0	2
KP1288	142824	411	69	20	27	61	56	65	35	34	0	44
KP1055	124236	781	47	88	123	114	126	40	27	176	0	40
KP1864	138912	305	49	51	75	0	0	69	33	0	0	28
KP1618	142560	448	45	62	0	75	71	34	23	86	0	52
KP1214	77517	320	27	27	43	36	39	41	19	57	0	31
KP1814	196836	551	62	67	0	80	97	66	34	98	0	47
KP825	153433	433	41	44	56	47	55	55	30	87	0	18
KP1808	102218	211	32	31	32	0	0	46	24	0	0	46
KP1806	277694	697	55	72	115	95	95	98	46	0	0	121
KP1461	249098	915	78	72	114	181	190	113	48	0	0	119
KP1204	182252	549	60	83	0	100	110	77	41	0	0	78
KP1715	113129	323	52	36	46	32	33	53	27	0	0	44
KP1666	194972	542	54	48	0	61	64	74	36	108	0	97
KP1677	126028	415	35	34	58	42	38	56	29	65	0	58
KP1738	119906	385	33	37	54	41	49	42	25	50	0	54
KP1761	88549	129	16	0	0	20	22	23	14	0	0	34
KP1762	260607	689	72	59	0	82	87	87	49	144	0	109
KP1764	160745	499	43	43	72	49	56	52	33	88	0	63
KP1768	87980	344	76	21	33	29	33	31	16	34	34	37
KP1769	108408	338	63	27	37	24	26	27	4	46	47	37
KP1770	123943	272	48	0	0	42	42	50	30	0	0	60
KP1775	153186	243	37	0	0	41	46	47	22	0	0	50
KP1779	62732	262	44	16	33	29	27	25	19	26	26	17
KP1780	110572	277	29	25	0	35	34	34	15	60	0	45
KP1782	147262	392	33	36	49	37	38	51	27	62	0	59
KP1790	172646	386	39	34	0	46	37	60	30	64	0	76
KP1797	105702	443	55	60	46	35	34	31	12	77	44	49
KP1799	90646	311	19	38	50	38	33	23	15	57	0	38
KP1812	126583	494	29	41	92	81	71	46	17	67	0	50
KP1813	109977	368	64	28	36	23	33	30	13	55	62	24
KP1819	166668	339	63	0	43	0	0	70	50	0	0	113
KP1820	91119	180	29	0	23	0	0	46	26	0	0	56
KP1821	222783	458	84	0	65	0	0	118	63	0	0	128
KP1822	169739	330	65	0	63	0	0	75	41	0	0	86
KP1823	136983	289	59	0	48	0	0	72	36	0	0	74
KP1824	118443	264	53	0	46	0	0	58	33	0	0	74
KP1825	109784	193	28	0	36	0	0	57	26	0	0	46
KP1828	121263	276	58	0	39	0	0	56	39	0	0	84
KP1829	185165	353	58	0	52	0	0	82	47	0	0	114
KP1832	137252	308	51	0	52	0	0	65	36	0	0	104
KP1833	424086	739	117	0	97	0	0	208	82	0	0	235
KP1834	228556	419	81	0	50	0	0	96	58	0	0	134
KP1839	164749	175	0	0	0	55	55	2	0	61	0	2

## Sheet: Suppl. Fig S1
Supplementary Figure S1
Heatmaps of ablation study results for the transformer part of the model. The number of heads and layers were tested.

## Sheet: Suppl. Fig S2
Supplementary Figure S2
ROC and CM for Low model

## Sheet: Suppl. Fig S3
Supplementary Figure S3
ROC and CM for High model

## Sheet: Suppl. Fig S4
Supplementary Figure S4
Dependence of average identification sensitivity across 10 genes on the proportion of the gene covered by the floating window.
